# Supplementary material for: Towards a Rapid-Turnaround Low-Depth Unbiased Metagenomics Sequencing Workflow on the Illumina Platforms
Source: Bioengineering (Basel). 2023 Apr 25;10(5):520. doi: 10.3390/bioengineering10050520 (PMC10215873; doi:10.3390/bioengineering10050520)
Supplement: Supplementary file 1 [file bioengineering-10-00520-s001.zip]

Archive with 1 entries (1 files):
- bioengineering-2344780-supplementary.pdf
